# Supplementary material for: Association between Perfluoroalkyl and Polyfluoroalkyl Substances and Women’s Infertility, NHANES 2013–2016
Source: Int J Environ Res Public Health. 2022 Nov 20;19(22):15348. doi: 10.3390/ijerph192215348 (PMC9692248; doi:10.3390/ijerph192215348)
Supplement: Supplementary file 1 [file ijerph-19-15348-s001.zip › Supplementary File S2.xlsx]

## Sheet: Excel explanatory
Supplemental Table Explanatory
Table S5. Summary of the relationships between PFAS and sex hormones in previous studies.

## Sheet: Table S5
Table S5. Summary of the relationships between perfluoroalkyl and polyfluoroalkyl substances (PFAS) and infertility among adults in previous studies.
Study population	Serum PFAS components	Outcome Assessment	Results			Impact on cognitive performance	Covariance	Location and type of study	Reference
Case group:Women who came to the First Affiliated Hospital of Nanjing Medical University for irregular menstruation or amenorrhea. Control group:A total of 120 participants were randomly chosen (2013 to 2016) as control subjects. (n=240,aged 20-40 years)				Tertiles (ng/mL)	Adjusted OR (95% CI)		age (continuous), body mass index (continuous), education (categorical), income (categorical), sleep (categorical), and parity (categorical)	Chinese,Case-control study	Zhang S, Tan R, Pan R, et al. Association of Perfluoroalkyl and Polyfluoroalkyl Substances With Premature Ovarian Insufficiency in Chinese Women. J Clin Endocrinol Metab. 2018;103(7):2543-2551. doi:10.1210/jc.2017-02783
	PFOA	Premature Ovarian Insufficiency（POI）		First (1.65–7.56)	1.00 (reference)
				Second (>7.56–11.7)	1.34 (0.70–2.58)	NS
				Third (>11.7–116.7)	3.80 (1.92–7.49)	Positive
	PFOS			First (1.03–5.46)	1.00 (reference)
				Second (>5.46–9.10)	1.75 (0.91–3.38)	NS
				Third (>9.10–47.8)	2.81 (1.46–5.41)	Positive
	PFNA			First (0.34–1.47)	1.00 (reference)
				Second (>1.47–2.45)	0.88 (0.47–1.64)	NS
				Third (>2.45–9.56)	1.31 (0.71–2.44)	NS
	PFHxS			First (0.09–0.27)	1.00 (reference)
				Second (>0.27–0.39)	1.82 (0.96–3.49)	NS
				Third (>0.39–8.46)	5.12 (2.62–10.04)	Positive
	PFDeA			First (0.19–1.24)	1.00 (reference)
				Second (>1.24–2.42)	0.98 (0.52–1.82)	NS
				Third (>2.42–18.1)	1.28 (0.69–2.39)	NS
	PFUA			First (0.16–0.97)	1.00 (reference)
				Second (>0.97–1.66)	0.86 (0.46–1.60)	NS
				Third (>1.66–8.08)	1.16 (0.63–2.16)	NS
	PFBS			First (0.000–0.039)	1.00 (reference)
				Second (>0.039–0.091)	0.74 (0.40–1.38)	NS
				Third (>0.091–4.684)	0.80 (0.43–1.49)	NS
	PFDoA			First (0.03–0.13)	1.00 (reference)
				Second (>0.13–0.21)	0.90 (0.49–1.68)	NS
				Third (>0.21–1.35))	0.82 (0.44–1.53)	NS
	PFHpA			First (0.003–0.148)	1.00 (reference)
				Second (>0.148–0.257)	0.58 (0.31–1.08)	NS
				Third (>0.257–4.972)	0.88 (0.47–1.64)	NS
Women who were 20–45 year old and came to the Women's Hospital Affiliated to Zhejiang University School of Medicine for treatment of infertility from 2014 to 2015.(n=369,aged 20-45 years) Case group:173 women who were diagnosed of endometriosis-related infertility. Control group: 196 women who had no reproductive endocrine disorders seeking infertility treatment because of male reproductive dysfu…				Tertiles (ng/mL)	Adjusted OR (95% CI)		age (continuous), BMI (continuous), household income (categorical), and education (categorical). Multiple imputation (based on five data sets) was used for missing covariate data of household income and education.	Chinese,Case-control study	Wang B, Zhang R, Jin F, et al. Perfluoroalkyl substances and endometriosis-related infertility in Chinese women. Environ Int. 2017;102:207-212. doi:10.1016/j.envint.2017.03.003
	PFOA	Endometriosis-related infertility or Male reproductive dysfunction related infertility		1st (1.52–8.74)	1.00 (reference)
				2nd (>8.74–19.6)	0.89 (0.50–1.59)	NS
				3rd (>19.6–72.1)	1.05 (0.58–1.91)	NS
	PFOS			1st (0.54–4.70)	1.00 (reference)
				2nd (>4.70–9.36)	1.11 (0.61–1.99)	NS
				3rd (>9.36–138)	0.66 (0.36–1.21)	NS
	PFBS			1st (0.006–0.086)	1.00 (reference)
				2nd (>0.086–0.094)	3.74 (2.04–6.84)	Positive
				3rd (>0.094–1.25)	3.04 (1.65–5.57)	Positive
	PFHpA			1st (0.04–0.08)	1.00 (reference)
				2nd (>0.08–0.11)	0.77 (0.43–1.37)	NS
				3rd (>0.11–0.66)	0.48 (0.26–0.86)	Negative
	PFHxS			1st (0.13–0.25)	1.00 (reference)
				2nd (>0.25–0.39)	0.66 (0.37–1.19)	NS
				3rd (>0.39–1.69)	0.47 (0.26–0.87)	Negative
	PFNA			1st (0.22–0.83)	1.00 (reference)
				2nd (>0.83–1.50)	0.71 (0.39–1.28)	NS
				3rd (>1.50–7.10)	0.52 (0.28–0.95)	Negative
	PFDA			1st (0.09–0.95)	1.00 (reference)
				2nd (>0.95–1.79)	0.93 (0.51–1.70)	NS
				3rd (>1.79–11.2)	0.74 (0.40–1.35)	NS
	PFUA			1st (0.11–0.73)	1.00 (reference)
				2nd (>0.73–1.42)	0.63 (0.34–1.14)	NS
				3rd (>1.42–5.34)	0.61 (0.33–1.13)	NS
	PFDoA			1st (0.09–0.19)	1.00 (reference)
				2nd (>0.19–0.27)	0.88 (0.50–1.56)	NS
				3rd (>0.27–1.02)	0.61 (0.34–1.11)	NS
Pregnant women from Greenland, Poland(Warsaw) and Ukraine (Kharkiv) enrolled during antenatal care visits between May 2002 and February 2004.（n=938，aged at least 18 years.）		Infertility		Serum levels of PFAS(ng/ml)	OR (95% CI)		Parity, gestational week of blood sampling, smoking status, maternal age and BMI.	Greenland, Poland, Ukraine,Cross-sectional Study.	Jørgensen KT, Specht IO, Lenters V, et al. Perfluoroalkyl substances and time to pregnancy in couples from Greenland, Poland and Ukraine. Environ Health. 2014;13:116. Published 2014 Dec 22. doi:10.1186/1476-069X-13-116
	PFOA		Greenkand	Low(0.50-1.51)	1.00 (reference)
				Medium(1.51-2.21)	1.30 (0.66, 2.54)	NS
				High(2.22-5.13)	1.57 (0.76, 3.25)	NS
				Continuous log-scale	1.20 (0.61, 2.37)	NS
			Poland	Low(0.97-2.16)	1.00 (reference)
				Medium(2.16-3.10)	1.25 (0.50, 3.13)	NS
				High(3.13-9.84)	1.41 (0.55, 3.61)	NS
				Continuous log-scale	1.11 (0.44, 2.80)	NS
			Ukraine	Low(0.24-0.78)	1.00 (reference)
				Medium(0.78-1.10)	0.66 (0.30, 1.45)	NS
				High(1.11-9.79)	1.21 (0.57, 2.58)	NS
				Continuous log-scale	0.79 (0.40, 1.54)	NS
			Pooled sample	Continuous log-scale	1.11 (0.74, 1.66)	NS
	PFOS		Greenkand	Low(4.10-17.15)	1.00 (reference)
				Medium(17.17-24.02)	1.73 (0.85, 3.49)	NS
				High(24.04-87.27)	1.82 (0.90, 3.67)	NS
				Continuous log-scale	1.74 (0.97, 3.13)	NS
			Poland	Low(2.53-6.97)	1.00 (reference)
				Medium(6.98-9.27)	1.93 (0.72, 5.18)	NS
				High(9.36-21.28)	1.92 (0.72, 5.14)	NS
				Continuous log-scale	2.06 (0.69, 6.12)	NS
			Ukraine	Low(0.75-3.97)	1.00 (reference)
				Medium(3.98-5.67)	1.51 (0.70, 3.26)	NS
				High(5.67-18.09)	1.22 (0.56, 2.65)	NS
				Continuous log-scale	0.77 (0.41, 1.43)	NS
			Pooled sample	Continuous log-scale	1.39 (0.93, 2.07)	NS
	PFHxS		Greenkand	Low(0.39-1.64)	1.00 (reference)
				Medium(1.64-2.60)	0.90 (0.45, 1.76)	NS
				High(2.60-13.79)	1.22 (0.64, 2.36)	NS
				Continuous log-scale	0.99 (0.59, 1.65)	NS
			Poland	Low(0.79-1.83)	1.00 (reference)
				Medium(1.84-2.98)	1.52 (0.60, 3.84)	NS
				High(3.00-10.82)	1.07 (0.41, 2.80)	NS
				Continuous log-scale	1.05 (0.50, 2.20)	NS
			Ukraine	Low(0.22-1.14)	1.00 (reference)
				Medium(1.17-1.98)	1.37 (0.66, 2.85)	NS
				High(1.99-19.71)	0.61 (0.27, 1.38)	NS
				Continuous log-scale	0.76 (0.47, 1.24)	NS
			Pooled sample	Continuous log-scale	0.99 (0.73, 1.33)	NS
	PFNA		Greenkand	Low(0.20-0.56)	1.00 (reference)
				Medium(0.56-0.90)	1.95 (0.95, 3.99)	NS
				High(0.90-5.71)	2.15 (1.05, 4.42)	NS
				Continuous log-scale	1.97 (1.22, 3.19)	NS
			Poland	Low(0.19-0.48)	1.00 (reference)
				Medium(0.48-0.73)	0.92 (0.38, 2.22)	NS
				High(0.74-2.76)	0.65 (0.26, 1.66)	NS
				Continuous log-scale	0.74 (0.32, 1.72)	NS
			Ukraine	Low(0.14-0.48)	1.00 (reference)
				Medium(0.48-0.73)	1.39 (0.65, 2.97)	NS
				High(0.73-3.72)	1.17 (0.54, 2.53)	NS
				Continuous log-scale	1.26 (0.66, 2.40)	NS
			Pooled sample	Continuous log-scale	1.53 (1.08, 2.15)	Positive
Nulliparous women without chromosome abnormalities.(n=367,aged 20-40 years) Case group:180 infertile women diagnosed as PCOS. Control group: 187 healthy women, who were diagnosed without PCOS and other endocrine diseases and planned to pursue artificial insemination with donor sperm.				Tertiles (ng/mL)	Adjusted OR (95% CI)		age (continuous), BMI (continuous), household income (categorical), educational level (categorical), employment status (categorical), age at menarche(continuous), menstrual volume (categorical).	Chinese,Case-control study	Wang W, Zhou W, Wu S, et al. Perfluoroalkyl substances exposure and risk of polycystic ovarian syndrome related infertility in Chinese women. Environ Pollut. 2019;247:824-831. doi:10.1016/j.envpol.2019.01.039
	PFBS	polycystic ovarian syndrome related infertility		1st (<0.006,0.10)	1.00 (reference)
				2nd (>0.10,0.11)	0.69 (0.34,1.38)	NS
				3rd (>0.11,2.56)	0.96 (0.47,1.94)	NS
	PFHpA			1st (<0.002,0.064)	1.00 (reference)
				2nd (>0.064,0.10)	0.97 (0.50,1.87)	NS
				3rd (>0.10,2.57)	0.99 (0.48,2.05)	NS
	PFHxS			1st (<0.066,0.19)	1.00 (reference)
				2nd (>0.19,0.30)	1.68 (0.83,3.37)	NS
				3rd (>0.30,3.63)	2.08 (0.88,4.93)	NS
	PFOA			1st (0.704,3.60)	1.00 (reference)
				2nd (>3.60,6.91)	0.56 (0.28,1.04)	NS
				3rd (>.91,397.70)	0.58 (0.26,1.26)	NS
	PFOS			1st (0.77,2.98)	1.00 (reference)
				2nd (>2.98,5.29)	0.81 (0.37,1.79)	NS
				3rd (>5.29,140.84)	0.44 (0.14,1.37)	NS
	PFNA			1st (<(0.01,0.40)	1.00 (reference)
				2nd (>0.40,0.75)	1.31 (0.55,3.13)	NS
				3rd (>0.75,4.63)	1.62 (0.45,5.80)	NS
	PFDA			1st (0.12,0.35)	1.00 (reference)
				2nd (>0.35,0.59)	1.15 (0.51,2.61)	NS
				3rd (>0.59,4.26)	2.06 (0.63,6.78)	NS
	PFUA			1st (0.011,0.31)	1.00 (reference)
				2nd (>0.31,0.51)	0.69 (0.30,1.58)	NS
				3rd (>0.51,3.75)	0.29 (0.08,1.05)	NS
	PFDoA			1st (0.076,0.22)	1.00 (reference)
				2nd (>0.22,0.25)	2.36 (1.12,4.99)	Positive
				3rd (>0.25,3.42)	3.04 (1.19,7.67)	Positive
